# Supplementary material for: Taxonomic and Functional Response of Millipedes (Diplopoda) to Urban Soil Disturbance in a Metropolitan Area
Source: Insects. 2019 Dec 29;11(1):25. doi: 10.3390/insects11010025 (PMC7022796; doi:10.3390/insects11010025)
Supplement: Supplementary file 1 [file insects-11-00025-s001.zip]

Archive with 6 entries (5 files):
- insects-643986-SUPP/
- insects-643986-SUPP/Table_S1.docx
- insects-643986-SUPP/Table_S2.docx
- insects-643986-SUPP/Table_S3.docx
- insects-643986-SUPP/Table_S4.docx
- insects-643986-SUPP/Table_S5.docx
